# Supplementary material for: The Role of Heparan Sulfate in CCL26-Induced Eosinophil Chemotaxis
Source: Int J Mol Sci. 2022 Jun 10;23(12):6519. doi: 10.3390/ijms23126519 (PMC9224159; doi:10.3390/ijms23126519)
Supplement: Supplementary file 1 [file ijms-23-06519-s001.zip]

Archive with 1 entries (1 files):
- ijms-1754672-supplementary.pdf
